# Supplementary material for: Candidate Genes Involved in the Biosynthesis of Triterpenoid Saponins in Platycodon grandiflorum Identified by Transcriptome Analysis
Source: Front Plant Sci. 2016 May 19;7:673. doi: 10.3389/fpls.2016.00673 (PMC4871891; doi:10.3389/fpls.2016.00673)
Supplement: Supplementary file 1 [file Table_1.XLS]

## Sheet: Sheet1
Additional file 1. The information of CYP genes from Platycodon grandiflorum unigenes
Number	Unigene name	Best hits	E-value	annotation
1	comp13045_c0	sp|O81117|C94A1_VICSA	5.95e-135	Cytochrome P450 94A1 OS=Vicia sativa GN=CYP94A1 PE=2 SV=2
2	comp82241_c0	sp|Q9Y758|CP52M_DEBHN	3.16e-109	Cytochrome P450 52A13 OS=Debaryomyces hansenii GN=CYP52A13 PE=2 SV=1
3	comp64057_c0	sp|Q50EK0|C16B2_PICSI	9.81e-102	Cytochrome P450 716B2 OS=Picea sitchensis GN=CYP716B2 PE=2 SV=1
4	comp16837_c0	sp|O48786|C734A_ARATH	8.36e-92	Cytochrome P450 734A1 OS=Arabidopsis thaliana GN=CYP734A1 PE=2 SV=1
5	comp7456_c0	sp|Q42600|C84A1_ARATH	0	Cytochrome P450 84A1 OS=Arabidopsis thaliana GN=CYP84A1 PE=2 SV=1
6	comp10382_c0	sp|P24465|C71A1_PERAE	4.97e-130	Cytochrome P450 71A1 OS=Persea americana GN=CYP71A1 PE=1 SV=2
7	comp19084_c0	sp|O65012|C78A4_PINRA	5.87e-154	Cytochrome P450 78A4 OS=Pinus radiata GN=CYP78A4 PE=2 SV=1
8	comp20604_c0	sp|O64697|C7101_ARATH	0	Cytochrome P450 710A1 OS=Arabidopsis thaliana GN=CYP710A1 PE=1 SV=1
9	comp11285_c0	sp|Q9LIP4|C71BX_ARATH	1.63e-105	Cytochrome P450 71B36 OS=Arabidopsis thaliana GN=CYP71B36 PE=2 SV=1
10	comp11594_c0	sp|P37116|NCPR_VIGRR	1.76e-36	NADPH--cytochrome P450 reductase OS=Vigna radiata var. radiata PE=1 SV=1
11	comp34436_c0	sp|O64697|C7101_ARATH	8.31e-12	Cytochrome P450 710A1 OS=Arabidopsis thaliana GN=CYP710A1 PE=1 SV=1
12	comp17688_c0	sp|P37116|NCPR_VIGRR	0	NADPH--cytochrome P450 reductase OS=Vigna radiata var. radiata PE=1 SV=1
13	comp172934_c0	sp|O64638|C76C3_ARATH	2.23e-24	Cytochrome P450 76C3 OS=Arabidopsis thaliana GN=CYP76C3 PE=2 SV=2
14	comp139672_c0	sp|P24465|C71A1_PERAE	2.42e-27	Cytochrome P450 71A1 OS=Persea americana GN=CYP71A1 PE=1 SV=2
15	comp8863_c1	sp|Q50EK3|C04C1_PINTA	4.45e-29	Cytochrome P450 704C1 OS=Pinus taeda GN=CYP704C1 PE=2 SV=1
16	comp18870_c0	sp|O81117|C94A1_VICSA	4.13e-148	Cytochrome P450 94A1 OS=Vicia sativa GN=CYP94A1 PE=2 SV=2
17	comp116243_c0	sp|Q6F4F5|C724B_ORYSJ	2.25e-17	Cytochrome P450 724B1 OS=Oryza sativa subsp. japonica GN=CYP724B1 PE=1 SV=1
18	comp308303_c0	sp|O81974|C71D8_SOYBN	1.03e-29	Cytochrome P450 71D8 OS=Glycine max GN=CYP71D8 PE=2 SV=1
19	comp84389_c0	sp|Q50EK3|C04C1_PINTA	2.76e-48	Cytochrome P450 704C1 OS=Pinus taeda GN=CYP704C1 PE=2 SV=1
20	comp138738_c0	sp|P48422|C86A1_ARATH	2.88e-87	Cytochrome P450 86A1 OS=Arabidopsis thaliana GN=CYP86A1 PE=1 SV=2
21	comp20656_c0	sp|O48786|C734A_ARATH	1.44e-91	Cytochrome P450 734A1 OS=Arabidopsis thaliana GN=CYP734A1 PE=2 SV=1
22	comp294429_c0	sp|P54781|ERG5_YEAST	3.58e-07	Cytochrome P450 61 OS=Saccharomyces cerevisiae (strain ATCC 204508 / S288c) GN=ERG5 PE=1 SV=1
23	comp16998_c0	sp|O81117|C94A1_VICSA	2.94e-139	Cytochrome P450 94A1 OS=Vicia sativa GN=CYP94A1 PE=2 SV=2
24	comp8730_c0	sp|Q42716|C71A8_MENPI	3.95e-178	Cytochrome P450 71A8 OS=Mentha piperita GN=CYP71A8 PE=3 SV=1
25	comp94707_c0	sp|O81973|C93A3_SOYBN	9.51e-18	Cytochrome P450 93A3 OS=Glycine max GN=CYP93A3 PE=2 SV=1
26	comp20881_c0	sp|O48922|C98A2_SOYBN	0	Cytochrome P450 98A2 OS=Glycine max GN=CYP98A2 PE=2 SV=1
27	comp105029_c0	sp|O48923|C71DA_SOYBN	7.58e-24	Cytochrome P450 71D10 OS=Glycine max GN=CYP71D10 PE=2 SV=1
28	comp11577_c0	sp|O48786|C734A_ARATH	2.64e-110	Cytochrome P450 734A1 OS=Arabidopsis thaliana GN=CYP734A1 PE=2 SV=1
29	comp17806_c0	sp|O65782|C83B1_ARATH	4.63e-169	Cytochrome P450 83B1 OS=Arabidopsis thaliana GN=CYP83B1 PE=1 SV=1
30	comp15692_c0	sp|O48921|C97B2_SOYBN	0	Cytochrome P450 97B2, chloroplastic OS=Glycine max GN=CYP97B2 PE=2 SV=1
31	comp258496_c0	sp|P37124|C77A2_SOLME	2.11e-54	Cytochrome P450 77A2 OS=Solanum melongena GN=CYP77A2 PE=2 SV=1
32	comp16589_c0	sp|Q50EK3|C04C1_PINTA	7.66e-24	Cytochrome P450 704C1 OS=Pinus taeda GN=CYP704C1 PE=2 SV=1
33	comp16589_c1	sp|Q50EK3|C04C1_PINTA	7.57e-142	Cytochrome P450 704C1 OS=Pinus taeda GN=CYP704C1 PE=2 SV=1
34	comp164573_c0	sp|P48422|C86A1_ARATH	8.58e-32	Cytochrome P450 86A1 OS=Arabidopsis thaliana GN=CYP86A1 PE=1 SV=2
35	comp6240_c0	sp|Q42569|C90A1_ARATH	0	Cytochrome P450 90A1 OS=Arabidopsis thaliana GN=CYP90A1 PE=2 SV=1
36	comp9747_c0	sp|P37122|C76A2_SOLME	2.43e-153	Cytochrome P450 76A2 OS=Solanum melongena GN=CYP76A2 PE=2 SV=1
37	comp17844_c0	sp|P24465|C71A1_PERAE	3.52e-118	Cytochrome P450 71A1 OS=Persea americana GN=CYP71A1 PE=1 SV=2
38	comp4137_c0	sp|Q50EK3|C04C1_PINTA	8.51e-37	Cytochrome P450 704C1 OS=Pinus taeda GN=CYP704C1 PE=2 SV=1
39	comp135141_c0	sp|Q94IW5|C90D2_ORYSJ	9.66e-111	Cytochrome P450 90D2 OS=Oryza sativa subsp. japonica GN=CYP90D2 PE=1 SV=1
40	comp383724_c0	sp|P98188|C94A2_VICSA	5.68e-09	Cytochrome P450 94A2 OS=Vicia sativa GN=CYP94A2 PE=2 SV=1
41	comp11178_c0	sp|Q50EK3|C04C1_PINTA	1.47e-179	Cytochrome P450 704C1 OS=Pinus taeda GN=CYP704C1 PE=2 SV=1
42	comp244115_c0	sp|Q9FMY1|C86B1_ARATH	4.04e-39	Cytochrome P450 86B1 OS=Arabidopsis thaliana GN=CYP86B1 PE=2 SV=1
43	comp198554_c0	sp|Q9FMY1|C86B1_ARATH	6.1e-10	Cytochrome P450 86B1 OS=Arabidopsis thaliana GN=CYP86B1 PE=2 SV=1
44	comp140465_c0	sp|O65790|C81F1_ARATH	3.57e-15	Cytochrome P450 81F1 OS=Arabidopsis thaliana GN=CYP81F1 PE=2 SV=2
45	comp13736_c0	sp|O48923|C71DA_SOYBN	3.83e-151	Cytochrome P450 71D10 OS=Glycine max GN=CYP71D10 PE=2 SV=1
46	comp17380_c0	sp|P37117|C71A4_SOLME	6.77e-152	Cytochrome P450 71A4 OS=Solanum melongena GN=CYP71A4 PE=2 SV=1
47	comp2129_c0	sp|P48422|C86A1_ARATH	1e-43	Cytochrome P450 86A1 OS=Arabidopsis thaliana GN=CYP86A1 PE=1 SV=2
48	comp16093_c0	sp|O81117|C94A1_VICSA	7.48e-126	Cytochrome P450 94A1 OS=Vicia sativa GN=CYP94A1 PE=2 SV=2
49	comp362796_c0	sp|Q7XU38|C87A3_ORYSJ	3.13e-10	Cytochrome P450 87A3 OS=Oryza sativa subsp. japonica GN=CYP87A3 PE=2 SV=3
50	comp108148_c0	sp|O48786|C734A_ARATH	3.13e-35	Cytochrome P450 734A1 OS=Arabidopsis thaliana GN=CYP734A1 PE=2 SV=1
51	comp7085_c0	sp|P24465|C71A1_PERAE	1.59e-65	Cytochrome P450 71A1 OS=Persea americana GN=CYP71A1 PE=1 SV=2
52	comp8270_c0	sp|Q9FG65|C81D1_ARATH	1.23e-96	Cytochrome P450 81D1 OS=Arabidopsis thaliana GN=CYP81D1 PE=2 SV=1
53	comp114763_c0	sp|O64718|C71B9_ARATH	1.25e-31	Cytochrome P450 71B9 OS=Arabidopsis thaliana GN=CYP71B9 PE=2 SV=3
54	comp15347_c0	sp|O65782|C83B1_ARATH	3.08e-150	Cytochrome P450 83B1 OS=Arabidopsis thaliana GN=CYP83B1 PE=1 SV=1
55	comp114341_c0	sp|Q9Y757|CP52L_DEBHN	2.75e-10	Cytochrome P450 52A12 OS=Debaryomyces hansenii GN=CYP52A12 PE=2 SV=2
56	comp11285_c1	sp|Q9LVD2|C71BA_ARATH	4e-40	Cytochrome P450 71B10 OS=Arabidopsis thaliana GN=CYP71B10 PE=3 SV=1
57	comp3722_c0	sp|P24465|C71A1_PERAE	4.75e-15	Cytochrome P450 71A1 OS=Persea americana GN=CYP71A1 PE=1 SV=2
58	comp60540_c0	sp|Q9FG65|C81D1_ARATH	8.91e-38	Cytochrome P450 81D1 OS=Arabidopsis thaliana GN=CYP81D1 PE=2 SV=1
59	comp21698_c0	sp|Q05001|NCPR_CATRO	0	NADPH--cytochrome P450 reductase OS=Catharanthus roseus GN=CPR PE=2 SV=1
60	comp16663_c0	sp|Q9LVD2|C71BA_ARATH	1.22e-154	Cytochrome P450 71B10 OS=Arabidopsis thaliana GN=CYP71B10 PE=3 SV=1
61	comp55437_c0	sp|P37122|C76A2_SOLME	2.68e-172	Cytochrome P450 76A2 OS=Solanum melongena GN=CYP76A2 PE=2 SV=1
62	comp5867_c0	sp|Q9Y757|CP52L_DEBHN	4.01e-112	Cytochrome P450 52A12 OS=Debaryomyces hansenii GN=CYP52A12 PE=2 SV=2
63	comp100264_c0	sp|Q50EK3|C04C1_PINTA	5.52e-11	Cytochrome P450 704C1 OS=Pinus taeda GN=CYP704C1 PE=2 SV=1
64	comp73893_c0	sp|P48422|C86A1_ARATH	8.55e-54	Cytochrome P450 86A1 OS=Arabidopsis thaliana GN=CYP86A1 PE=1 SV=2
65	comp7088_c0	sp|O48927|C78A3_SOYBN	0	Cytochrome P450 78A3 OS=Glycine max GN=CYP78A3 PE=2 SV=1
66	comp21904_c0	sp|O22203|C98A3_ARATH	0	Cytochrome P450 98A3 OS=Arabidopsis thaliana GN=CYP98A3 PE=1 SV=1
67	comp20952_c0	sp|Q9FG65|C81D1_ARATH	2.31e-144	Cytochrome P450 81D1 OS=Arabidopsis thaliana GN=CYP81D1 PE=2 SV=1
68	comp80799_c0	sp|B9X287|C7346_ORYSJ	1.32e-62	Cytochrome P450 734A6 OS=Oryza sativa subsp. japonica GN=CYP734A6 PE=2 SV=1
69	comp29882_c0	sp|O48786|C734A_ARATH	1.56e-126	Cytochrome P450 734A1 OS=Arabidopsis thaliana GN=CYP734A1 PE=2 SV=1
70	comp119213_c0	sp|P37123|C77A1_SOLME	2.85e-58	Cytochrome P450 77A1 (Fragment) OS=Solanum melongena GN=CYP77A1 PE=2 SV=1
71	comp232613_c0	sp|O81117|C94A1_VICSA	7.32e-09	Cytochrome P450 94A1 OS=Vicia sativa GN=CYP94A1 PE=2 SV=2
72	comp20551_c0	sp|O48786|C734A_ARATH	2.3e-127	Cytochrome P450 734A1 OS=Arabidopsis thaliana GN=CYP734A1 PE=2 SV=1
73	comp33844_c0	sp|Q9FG65|C81D1_ARATH	2.1e-147	Cytochrome P450 81D1 OS=Arabidopsis thaliana GN=CYP81D1 PE=2 SV=1
74	comp22501_c0	sp|O48922|C98A2_SOYBN	8.31e-81	Cytochrome P450 98A2 OS=Glycine max GN=CYP98A2 PE=2 SV=1
75	comp18972_c0	sp|Q8LIF2|C7345_ORYSJ	5.85e-12	Cytochrome P450 734A5 OS=Oryza sativa subsp. japonica GN=CYP734A5 PE=2 SV=1
76	comp11547_c0	sp|O04164|C71A6_NEPRA	2.69e-180	Cytochrome P450 71A6 (Fragment) OS=Nepeta racemosa GN=CYP71A6 PE=2 SV=1
77	comp22091_c0	sp|Q50EK1|C16B1_PICSI	4.46e-137	Cytochrome P450 716B1 OS=Picea sitchensis GN=CYP716B1 PE=2 SV=1
78	comp7697_c0	sp|O64637|C76C2_ARATH	7.42e-31	Cytochrome P450 76C2 OS=Arabidopsis thaliana GN=CYP76C2 PE=2 SV=1
79	comp63564_c0	sp|Q6Z6D6|C7342_ORYSJ	2.56e-39	Cytochrome P450 734A2 OS=Oryza sativa subsp. japonica GN=CYP734A2 PE=2 SV=1
80	comp9775_c0	sp|O65790|C81F1_ARATH	2.26e-18	Cytochrome P450 81F1 OS=Arabidopsis thaliana GN=CYP81F1 PE=2 SV=2
81	comp13869_c0	sp|O81117|C94A1_VICSA	0	Cytochrome P450 94A1 OS=Vicia sativa GN=CYP94A1 PE=2 SV=2
82	comp13745_c0	sp|Q50EK0|C16B2_PICSI	1.17e-166	Cytochrome P450 716B2 OS=Picea sitchensis GN=CYP716B2 PE=2 SV=1
83	comp18571_c0	sp|O64638|C76C3_ARATH	1.55e-53	Cytochrome P450 76C3 OS=Arabidopsis thaliana GN=CYP76C3 PE=2 SV=2
84	comp13950_c0	sp|Q50EK0|C16B2_PICSI	1.46e-154	Cytochrome P450 716B2 OS=Picea sitchensis GN=CYP716B2 PE=2 SV=1
85	comp20988_c0	sp|O49858|C82A3_SOYBN	4.61e-168	Cytochrome P450 82A3 OS=Glycine max GN=CYP82A3 PE=2 SV=1
86	comp13722_c0	sp|Q43147|C85A1_SOLLC	0	Cytochrome P450 85A1 OS=Solanum lycopersicum GN=CYP85A1 PE=2 SV=1
87	comp13471_c0	sp|Q50EK1|C16B1_PICSI	3.91e-124	Cytochrome P450 716B1 OS=Picea sitchensis GN=CYP716B1 PE=2 SV=1
