# Supplementary material for: Candidate Genes Involved in the Biosynthesis of Triterpenoid Saponins in Platycodon grandiflorum Identified by Transcriptome Analysis
Source: Front Plant Sci. 2016 May 19;7:673. doi: 10.3389/fpls.2016.00673 (PMC4871891; doi:10.3389/fpls.2016.00673)
Supplement: Supplementary file 2 [file Table_2.XLS]

## Sheet: Sheet1
Additional file 2. The information of glycosyltransferase genes from platycodon grandiflorum unigenes
Number	Unigene name	Best hits	E-value	annotation
1	comp18355_c0	sp|Q9SJL0|U86A1_ARATH	0	UDP-glycosyltransferase 86A1 OS=Arabidopsis thaliana GN=UGT86A1 PE=2 SV=1
2	comp356_c0	sp|Q9FI96|U76C3_ARATH	2.26e-25	UDP-glycosyltransferase 76C3 OS=Arabidopsis thaliana GN=UGT76C3 PE=3 SV=1
3	comp18928_c0	sp|Q9ZWJ3|U85A2_ARATH	0	UDP-glycosyltransferase 85A2 OS=Arabidopsis thaliana GN=UGT85A2 PE=2 SV=1
4	comp314_c1	sp|Q9ZWJ3|U85A2_ARATH	2.42e-90	UDP-glycosyltransferase 85A2 OS=Arabidopsis thaliana GN=UGT85A2 PE=2 SV=1
5	comp20896_c0	sp|O64732|U87A1_ARATH	1.03e-156	UDP-glycosyltransferase 87A1 OS=Arabidopsis thaliana GN=UGT87A1 PE=2 SV=1
6	comp18756_c0	sp|Q9LFP3|GLYT4_ARATH	1.23e-17	Probable glycosyltransferase At5g11130 OS=Arabidopsis thaliana GN=At5g11120/At5g11130 PE=3 SV=2
7	comp19596_c0	sp|O05083|Y1698_HAEIN	1.28e-06	Uncharacterized glycosyltransferase HI_1698 OS=Haemophilus influenzae (strain ATCC 51907 / DSM 11121 / KW20 / Rd) GN=HI_1698 PE=3 SV=1
8	comp11997_c0	sp|Q9ZWJ3|U85A2_ARATH	4.13e-177	UDP-glycosyltransferase 85A2 OS=Arabidopsis thaliana GN=UGT85A2 PE=2 SV=1
9	comp21585_c0	sp|Q9SYB5|OST3B_ARATH	1.44e-148	Probable dolichyl-diphosphooligosaccharide--protein glycosyltransferase subunit 3B OS=Arabidopsis thaliana GN=OST3B PE=2 SV=1
10	comp20876_c0	sp|Q8W491|U73B3_ARATH	0	UDP-glycosyltransferase 73B3 OS=Arabidopsis thaliana GN=UGT73B3 PE=2 SV=1
11	comp8024_c0	sp|Q9FI98|U76C4_ARATH	1.45e-16	UDP-glycosyltransferase 76C4 OS=Arabidopsis thaliana GN=UGT76C4 PE=2 SV=1
12	comp8025_c0	sp|Q94AB5|U7E12_ARATH	1.5e-68	UDP-glycosyltransferase 76E12 OS=Arabidopsis thaliana GN=UGT76E12 PE=2 SV=1
13	comp14199_c0	sp|Q9FFN2|GLYT3_ARATH	6.49e-103	Probable glycosyltransferase At5g03795 OS=Arabidopsis thaliana GN=At5g03795 PE=3 SV=2
14	comp14036_c0	sp|Q9ZQB9|CSLCC_ARATH	0	Probable xyloglucan glycosyltransferase 12 OS=Arabidopsis thaliana GN=CSLC12 PE=1 SV=1
15	comp16892_c0	sp|O64733|U87A2_ARATH	6.42e-149	UDP-glycosyltransferase 87A2 OS=Arabidopsis thaliana GN=UGT87A2 PE=2 SV=1
16	comp17187_c0	sp|Q9SSE8|GLYT1_ARATH	2.29e-18	Probable glycosyltransferase At3g07620 OS=Arabidopsis thaliana GN=At3g07620 PE=3 SV=1
17	comp7577_c0	sp|Q9ZUA0|OST1B_ARATH	0	Dolichyl-diphosphooligosaccharide--protein glycosyltransferase subunit 1B OS=Arabidopsis thaliana GN=OST1B PE=2 SV=1
18	comp12928_c0	sp|Q9LVR1|U72E2_ARATH	1.26e-137	UDP-glycosyltransferase 72E2 OS=Arabidopsis thaliana GN=UGT72E2 PE=1 SV=1
19	comp57459_c0	sp|Q5NDE3|GTDC2_TETNG	4.01e-08	Glycosyltransferase-like domain-containing protein 2 OS=Tetraodon nigroviridis GN=gtdc2 PE=2 SV=1
20	comp16553_c0	sp|Q7Y232|U73B4_ARATH	3.19e-48	UDP-glycosyltransferase 73B4 OS=Arabidopsis thaliana GN=UGT73B4 PE=2 SV=1
21	comp8577_c0	sp|O22182|U84B1_ARATH	6.79e-74	UDP-glycosyltransferase 84B1 OS=Arabidopsis thaliana GN=UGT84B1 PE=2 SV=1
22	comp93290_c0	sp|Q9SKC1|U74C1_ARATH	8.36e-28	UDP-glycosyltransferase 74C1 OS=Arabidopsis thaliana GN=UGT74C1 PE=2 SV=1
23	comp14519_c1	sp|Q9SKC1|U74C1_ARATH	2.33e-36	UDP-glycosyltransferase 74C1 OS=Arabidopsis thaliana GN=UGT74C1 PE=2 SV=1
24	comp5967_c0	sp|Q9ZQ94|U73C5_ARATH	1.85e-28	UDP-glycosyltransferase 73C5 OS=Arabidopsis thaliana GN=UGT73C5 PE=2 SV=1
25	comp15093_c0	sp|Q9C9B0|U89B1_ARATH	6.57e-171	UDP-glycosyltransferase 89B1 OS=Arabidopsis thaliana GN=UGT89B1 PE=2 SV=2
26	comp114452_c0	sp|Q9ZQ95|U73C6_ARATH	4.12e-09	UDP-glycosyltransferase 73C6 OS=Arabidopsis thaliana GN=UGT73C6 PE=2 SV=1
27	comp59326_c0	sp|O64733|U87A2_ARATH	9.56e-103	UDP-glycosyltransferase 87A2 OS=Arabidopsis thaliana GN=UGT87A2 PE=2 SV=1
28	comp15361_c0	sp|Q9FFN2|GLYT3_ARATH	2.12e-98	Probable glycosyltransferase At5g03795 OS=Arabidopsis thaliana GN=At5g03795 PE=3 SV=2
29	comp69658_c0	sp|Q8W4C2|U72B2_ARATH	1.42e-06	UDP-glycosyltransferase 72B2 OS=Arabidopsis thaliana GN=UGT72B2 PE=2 SV=1
30	comp43512_c0	sp|Q9FFN2|GLYT3_ARATH	2.23e-104	Probable glycosyltransferase At5g03795 OS=Arabidopsis thaliana GN=At5g03795 PE=3 SV=2
31	comp20370_c0	sp|Q9SGA8|U83A1_ARATH	2.52e-116	UDP-glycosyltransferase 83A1 OS=Arabidopsis thaliana GN=UGT83A1 PE=2 SV=1
32	comp14158_c0	sp|Q9LMF1|U85A3_ARATH	3.52e-101	UDP-glycosyltransferase 85A3 OS=Arabidopsis thaliana GN=UGT85A3 PE=2 SV=2
33	comp14194_c0	sp|Q9FI96|U76C3_ARATH	1.88e-64	UDP-glycosyltransferase 76C3 OS=Arabidopsis thaliana GN=UGT76C3 PE=3 SV=1
34	comp60457_c0	sp|Q9LTH2|U76E2_ARATH	4.53e-73	UDP-glycosyltransferase 76E2 OS=Arabidopsis thaliana GN=UGT76E2 PE=2 SV=1
35	comp125477_c0	sp|Q9LTH2|U76E2_ARATH	2.32e-61	UDP-glycosyltransferase 76E2 OS=Arabidopsis thaliana GN=UGT76E2 PE=2 SV=1
36	comp20522_c0	sp|Q9M052|U76F1_ARATH	5.12e-132	UDP-glycosyltransferase 76F1 OS=Arabidopsis thaliana GN=UGT76F1 PE=2 SV=1
37	comp13413_c0	sp|Q9LTA3|U91C1_ARATH	4.04e-26	UDP-glycosyltransferase 91C1 OS=Arabidopsis thaliana GN=UGT91C1 PE=2 SV=1
38	comp27029_c0	sp|Q9ZQ98|U73C2_ARATH	3.87e-08	UDP-glycosyltransferase 73C2 OS=Arabidopsis thaliana GN=UGT73C2 PE=2 SV=1
39	comp314_c0	sp|Q9LMF1|U85A3_ARATH	3.56e-36	UDP-glycosyltransferase 85A3 OS=Arabidopsis thaliana GN=UGT85A3 PE=2 SV=2
40	comp58819_c0	sp|Q9ZWJ3|U85A2_ARATH	6.73e-69	UDP-glycosyltransferase 85A2 OS=Arabidopsis thaliana GN=UGT85A2 PE=2 SV=1
41	comp260955_c0	sp|Q9FI96|U76C3_ARATH	1.17e-23	UDP-glycosyltransferase 76C3 OS=Arabidopsis thaliana GN=UGT76C3 PE=3 SV=1
42	comp111674_c0	sp|Q9ZUV0|U86A2_ARATH	4.99e-36	UDP-glycosyltransferase 86A2 OS=Arabidopsis thaliana GN=UGT86A2 PE=2 SV=1
43	comp16648_c0	sp|Q9M052|U76F1_ARATH	6.72e-140	UDP-glycosyltransferase 76F1 OS=Arabidopsis thaliana GN=UGT76F1 PE=2 SV=1
44	comp15787_c0	sp|Q9LMF1|U85A3_ARATH	0	UDP-glycosyltransferase 85A3 OS=Arabidopsis thaliana GN=UGT85A3 PE=2 SV=2
45	comp69181_c0	sp|Q9SK82|U85A1_ARATH	2.35e-42	UDP-glycosyltransferase 85A1 OS=Arabidopsis thaliana GN=UGT85A1 PE=1 SV=1
46	comp135907_c0	sp|Q9LSY8|U71B2_ARATH	8.58e-06	UDP-glycosyltransferase 71B2 OS=Arabidopsis thaliana GN=UGT71B2 PE=1 SV=1
47	comp20566_c0	sp|Q9ZQ96|U73C3_ARATH	1.76e-159	UDP-glycosyltransferase 73C3 OS=Arabidopsis thaliana GN=UGT73C3 PE=2 SV=1
48	comp14992_c0	sp|O23406|U75D1_ARATH	4.59e-161	UDP-glycosyltransferase 75D1 OS=Arabidopsis thaliana GN=UGT75D1 PE=2 SV=2
49	comp16449_c0	sp|Q9SRT3|CSLC6_ARATH	0	Probable xyloglucan glycosyltransferase 6 OS=Arabidopsis thaliana GN=CSLC6 PE=1 SV=1
50	comp19267_c0	sp|Q93Z16|RPN2_ARATH	0	Dolichyl-diphosphooligosaccharide--protein glycosyltransferase subunit 2 OS=Arabidopsis thaliana GN=RPN2 PE=2 SV=1
51	comp21774_c0	sp|Q9LHK3|OST4A_ARATH	1.58e-13	Dolichyl-diphosphooligosaccharide--protein glycosyltransferase subunit 4A OS=Arabidopsis thaliana GN=OST4A PE=3 SV=1
52	comp14519_c0	sp|Q9SYK9|U74E2_ARATH	8.02e-109	UDP-glycosyltransferase 74E2 OS=Arabidopsis thaliana GN=UGT74E2 PE=1 SV=1
53	comp8825_c0	sp|Q9FX21|STT3B_ARATH	0	Dolichyl-diphosphooligosaccharide--protein glycosyltransferase subunit STT3B OS=Arabidopsis thaliana GN=STT3B PE=1 SV=1
54	comp9784_c0	sp|Q3EAR7|GLYT2_ARATH	2.15e-16	Probable glycosyltransferase At3g42180 OS=Arabidopsis thaliana GN=At3g42180 PE=2 SV=2
55	comp10520_c0	sp|Q6ZLK0|OST48_ORYSJ	0	Dolichyl-diphosphooligosaccharide--protein glycosyltransferase 48 kDa subunit OS=Oryza sativa subsp. japonica GN=OST48 PE=2 SV=1
56	comp19533_c0	sp|Q54IL5|UGT52_DICDI	4.47e-62	UDP-sugar-dependent glycosyltransferase 52 OS=Dictyostelium discoideum GN=ugt52 PE=2 SV=1
57	comp8138_c0	sp|Q9FFN2|GLYT3_ARATH	3.2e-75	Probable glycosyltransferase At5g03795 OS=Arabidopsis thaliana GN=At5g03795 PE=3 SV=2
58	comp14446_c1	sp|Q9FI99|U76C1_ARATH	1.21e-50	UDP-glycosyltransferase 76C1 OS=Arabidopsis thaliana GN=UGT76C1 PE=1 SV=1
59	comp17503_c0	sp|Q9T080|U79B2_ARATH	3.46e-155	UDP-glycosyltransferase 79B2 OS=Arabidopsis thaliana GN=UGT79B2 PE=2 SV=1
60	comp8124_c0	sp|Q9LMF0|U85A5_ARATH	1.08e-90	UDP-glycosyltransferase 85A5 OS=Arabidopsis thaliana GN=UGT85A5 PE=2 SV=1
61	comp14424_c0	sp|Q9FFN2|GLYT3_ARATH	4.22e-55	Probable glycosyltransferase At5g03795 OS=Arabidopsis thaliana GN=At5g03795 PE=3 SV=2
62	comp8456_c0	sp|Q9M052|U76F1_ARATH	4.98e-63	UDP-glycosyltransferase 76F1 OS=Arabidopsis thaliana GN=UGT76F1 PE=2 SV=1
63	comp19755_c0	sp|O81007|GT7_ARATH	0	Putative glycosyltransferase 7 OS=Arabidopsis thaliana GN=GT7 PE=2 SV=1
64	comp240949_c0	sp|Q9SYK9|U74E2_ARATH	1.42e-32	UDP-glycosyltransferase 74E2 OS=Arabidopsis thaliana GN=UGT74E2 PE=1 SV=1
65	comp265_c0	sp|O23401|U84A3_ARATH	3.72e-39	UDP-glycosyltransferase 84A3 OS=Arabidopsis thaliana GN=UGT84A3 PE=1 SV=1
66	comp8955_c0	sp|Q9ZQ96|U73C3_ARATH	1.92e-127	UDP-glycosyltransferase 73C3 OS=Arabidopsis thaliana GN=UGT73C3 PE=2 SV=1
67	comp18601_c0	sp|Q9FFN2|GLYT3_ARATH	7.08e-105	Probable glycosyltransferase At5g03795 OS=Arabidopsis thaliana GN=At5g03795 PE=3 SV=2
68	comp11617_c0	sp|Q3E7Q9|GLYT6_ARATH	5.34e-26	Probable glycosyltransferase At5g25310 OS=Arabidopsis thaliana GN=At5g25310 PE=3 SV=2
69	comp5437_c0	sp|Q9SYK9|U74E2_ARATH	3.97e-110	UDP-glycosyltransferase 74E2 OS=Arabidopsis thaliana GN=UGT74E2 PE=1 SV=1
70	comp19624_c0	sp|Q9LZD8|U89A2_ARATH	2.04e-153	UDP-glycosyltransferase 89A2 OS=Arabidopsis thaliana GN=UGT89A2 PE=2 SV=1
71	comp39143_c0	sp|Q9ZQ96|U73C3_ARATH	2.78e-84	UDP-glycosyltransferase 73C3 OS=Arabidopsis thaliana GN=UGT73C3 PE=2 SV=1
72	comp6614_c0	sp|Q9SMC4|DAD1_SOLLC	4.28e-66	Dolichyl-diphosphooligosaccharide--protein glycosyltransferase subunit DAD1 OS=Solanum lycopersicum GN=DAD1 PE=3 SV=1
73	comp9907_c0	sp|Q9SK82|U85A1_ARATH	2.13e-73	UDP-glycosyltransferase 85A1 OS=Arabidopsis thaliana GN=UGT85A1 PE=1 SV=1
74	comp16917_c0	sp|Q0WW21|U75C1_ARATH	9.84e-120	UDP-glycosyltransferase 75C1 OS=Arabidopsis thaliana GN=UGT75C1 PE=2 SV=2
75	comp82871_c0	sp|Q9T081|U79B3_ARATH	1.27e-38	UDP-glycosyltransferase 79B3 OS=Arabidopsis thaliana GN=UGT79B3 PE=2 SV=1
76	comp132462_c0	sp|Q9LML7|U71C3_ARATH	5.46e-22	UDP-glycosyltransferase 71C3 OS=Arabidopsis thaliana GN=UGT71C3 PE=2 SV=1
77	comp16916_c0	sp|Q9ZWJ3|U85A2_ARATH	4.78e-112	UDP-glycosyltransferase 85A2 OS=Arabidopsis thaliana GN=UGT85A2 PE=2 SV=1
78	comp89624_c0	sp|Q9M052|U76F1_ARATH	7.67e-58	UDP-glycosyltransferase 76F1 OS=Arabidopsis thaliana GN=UGT76F1 PE=2 SV=1
79	comp60304_c0	sp|Q94AB5|U7E12_ARATH	1.38e-12	UDP-glycosyltransferase 76E12 OS=Arabidopsis thaliana GN=UGT76E12 PE=2 SV=1
80	comp15796_c0	sp|Q9LMF1|U85A3_ARATH	5.38e-105	UDP-glycosyltransferase 85A3 OS=Arabidopsis thaliana GN=UGT85A3 PE=2 SV=2
81	comp116504_c0	sp|Q9LTA3|U91C1_ARATH	8.34e-26	UDP-glycosyltransferase 91C1 OS=Arabidopsis thaliana GN=UGT91C1 PE=2 SV=1
82	comp356_c1	sp|Q9FIA0|U76C2_ARATH	3.98e-10	UDP-glycosyltransferase 76C2 OS=Arabidopsis thaliana GN=UGT76C2 PE=1 SV=1
83	comp21536_c0	sp|Q93ZY3|STT3A_ARATH	0	Dolichyl-diphosphooligosaccharide--protein glycosyltransferase subunit STT3A OS=Arabidopsis thaliana GN=STT3A PE=1 SV=1
84	comp120966_c0	sp|Q9LME8|U85A7_ARATH	1.5e-38	UDP-glycosyltransferase 85A7 OS=Arabidopsis thaliana GN=UGT85A7 PE=2 SV=1
85	comp60868_c0	sp|Q9FFN2|GLYT3_ARATH	1.63e-38	Probable glycosyltransferase At5g03795 OS=Arabidopsis thaliana GN=At5g03795 PE=3 SV=2
86	comp17389_c0	sp|Q9ZVX4|U90A1_ARATH	1.16e-163	UDP-glycosyltransferase 90A1 OS=Arabidopsis thaliana GN=UGT90A1 PE=2 SV=1
87	comp8606_c0	sp|Q9LSY4|U71B8_ARATH	7.99e-43	UDP-glycosyltransferase 71B8 OS=Arabidopsis thaliana GN=UGT71B8 PE=3 SV=1
88	comp68219_c0	sp|Q9LR44|U75B1_ARATH	1.34e-07	UDP-glycosyltransferase 75B1 OS=Arabidopsis thaliana GN=UGT75B1 PE=1 SV=1
89	comp21022_c0	sp|O22822|U74F2_ARATH	3.15e-169	UDP-glycosyltransferase 74F2 OS=Arabidopsis thaliana GN=UGT74F2 PE=1 SV=1
90	comp25161_c0	sp|Q9LK73|U88A1_ARATH	5.89e-107	UDP-glycosyltransferase 88A1 OS=Arabidopsis thaliana GN=UGT88A1 PE=2 SV=1
91	comp22014_c0	sp|O22775|GT2_ARATH	0	Putative glycosyltransferase 2 OS=Arabidopsis thaliana GN=GT2 PE=2 SV=1
92	comp17393_c0	sp|Q9ZQ97|U73C4_ARATH	0	UDP-glycosyltransferase 73C4 OS=Arabidopsis thaliana GN=UGT73C4 PE=2 SV=1
93	comp11672_c0	sp|Q9LXV0|U92A1_ARATH	7.91e-177	UDP-glycosyltransferase 92A1 OS=Arabidopsis thaliana GN=UGT92A1 PE=2 SV=1
94	comp173256_c0	sp|Q9FIA0|U76C2_ARATH	1.57e-12	UDP-glycosyltransferase 76C2 OS=Arabidopsis thaliana GN=UGT76C2 PE=1 SV=1
95	comp11498_c0	sp|Q9SFX3|OST1A_ARATH	0	Dolichyl-diphosphooligosaccharide--protein glycosyltransferase subunit 1A OS=Arabidopsis thaliana GN=OST1A PE=2 SV=1
96	comp21701_c0	sp|Q9LJP4|CSLC4_ARATH	0	Xyloglucan glycosyltransferase 4 OS=Arabidopsis thaliana GN=CSLC4 PE=1 SV=1
97	comp63366_c0	sp|Q9ZQ96|U73C3_ARATH	1.29e-35	UDP-glycosyltransferase 73C3 OS=Arabidopsis thaliana GN=UGT73C3 PE=2 SV=1
98	comp90302_c0	sp|Q9LTA3|U91C1_ARATH	2.52e-46	UDP-glycosyltransferase 91C1 OS=Arabidopsis thaliana GN=UGT91C1 PE=2 SV=1
99	comp19763_c0	sp|Q940V3|U91A1_ARATH	0	UDP-glycosyltransferase 91A1 OS=Arabidopsis thaliana GN=UGT91A1 PE=2 SV=1
100	comp21972_c0	sp|C7J4U3|OST4A_ORYSJ	2.36e-16	Dolichyl-diphosphooligosaccharide--protein glycosyltransferase subunit 4A OS=Oryza sativa subsp. japonica GN=OST4A PE=3 SV=1
101	comp84987_c0	sp|O64733|U87A2_ARATH	5.65e-29	UDP-glycosyltransferase 87A2 OS=Arabidopsis thaliana GN=UGT87A2 PE=2 SV=1
102	comp16220_c0	sp|Q9FFN2|GLYT3_ARATH	4.86e-101	Probable glycosyltransferase At5g03795 OS=Arabidopsis thaliana GN=At5g03795 PE=3 SV=2
103	comp91126_c0	sp|Q9ZQ96|U73C3_ARATH	1.19e-20	UDP-glycosyltransferase 73C3 OS=Arabidopsis thaliana GN=UGT73C3 PE=2 SV=1
104	comp51889_c0	sp|Q9LXV0|U92A1_ARATH	9.05e-68	UDP-glycosyltransferase 92A1 OS=Arabidopsis thaliana GN=UGT92A1 PE=2 SV=1
105	comp8005_c0	sp|Q9SNB1|U7E11_ARATH	2.57e-54	UDP-glycosyltransferase 76E11 OS=Arabidopsis thaliana GN=UGT76E11 PE=2 SV=1
106	comp10083_c0	sp|Q9ZWJ3|U85A2_ARATH	4.99e-40	UDP-glycosyltransferase 85A2 OS=Arabidopsis thaliana GN=UGT85A2 PE=2 SV=1
